# Supplementary material for: Identification of Conserved and HLA Promiscuous DENV3 T-Cell Epitopes
Source: PLoS Negl Trop Dis. 2013 Oct 10;7(10):e2497. doi: 10.1371/journal.pntd.0002497 (PMC3794980; doi:10.1371/journal.pntd.0002497)
Supplement: Material S1 — Full repertoire of DENV3 T-cell epitopes identified in HLA transgenic mice with their binding affinity data. (XLSX) [file pntd.0002497.s001.xlsx]

## Sheet: Sheet1
Protein	Position	Sequence (conserved sequences)	Transgenic mice			Binding Affinity (nM)
			DR2	DR3	DR4/IE	DRB1*0101	DRB1*0301	DRB1*0401	DRB1*0404	DRB1*0405	DRB1*0701	DRB1*0802	DRB1*0901	DRB1*1101	DRB1*1302	DRB1*1501	DRB3*0101	DRB4*0101	DRB5*0101
Envelope	1-15	MRCVGVGNRDFVEGL	-	11+7	-	11050.4	5622.73	-	6342.55	3126.87	6720.78	-	-	-	6093.99	5794.49	2844.08	3771.52	4829.47
	21-35	VDVVLEHGGCVTTMA	-	-	20+8	15.4334	315.182	466.328	2057	2123.93	4411.77	1462.97	503.147	-	1887.84	171.137	1983.61	4495.68	1845.77
	41-55	LDIELQKTEATQLAT	-	-	59+2	2.32765	82.0128	349.498	1147.54	583.265	3.12731	5.07855	132.082	3257.61	27.1618	580.748	3334.2	6.51371	684.177
	51-65	TQLATLRKLCIEGKI	-	25+7	-	80.5862	2513.62	2138.47	10091.4	6343.03	469.035	129.566	2342.53	40.355	1075.37	982.203	8298.15	153.951	1850.58
	121-135	CLEPIEGKVVQYENL	60+11	75+7	-	230.467	2970.97	-	6147.28	7142.18	4068.42	2755.07	3827.29	7883.79	1276.77	403.728	-	1096.6	13288.5
	126-140	EGKVVQYENLKYTVI	144+18	90+5	-	980.414	692.185	1379.91	6048.41	89.6685	2306.38	37.0955	3858.36	8982.88	1484.19	21.4663	2064.81	59.1256	2466.55
	156-170	QGVTAEITPQASTTE	-	-	304+23	462.828	2536.24	7.66093	444.425	45.4646	-	32.8473	15204.1	16237.7	6954.25	7487.9	-	707.34	-
	161-175	EITPQASTTEAILPE	-	-	55+23	3434.66	2843.91	114.995	1246.51	691.144	508.569	62.8893	4263.24	-	68.3313	-	-	16584.5	-
	171-185	AILPEYGTLGLECSP	-		23+8	62.5535	2630.26	485.293	3228.7	1292.15	-	91.2015	1296.6	13771.6	2266.1	3775.82	12569.8	787.265	17208
	211-225	FFDLPLPWTSGATTE	14+1	-	-	1221.55	6673.91	2157.17	983.601	3580.46	-	1795.11	3573.16	-	8961.11	6170.7	-	-	16232.9
	216-230	LPWTSGATTETPTWN	72+5	20+9	-	3061.29	-	1287.02	6207.59	2853.26	12187.2	5750.9	3611.82	-	-	3824.92	-	11598.7	-
	231-245	RKELLVTFKNAHAKK	169+0	163+22	395+10	5.11257	2315.46	3.54144	1589.2	31.3202	3785.24	7.17254	48.3994	81.3789	17198.5	5.24746	16542.5	56.8763	24.5751
	236-250	VTFKNAHAKKPEVVV	10+4		-	340.029	9087.38	-	8865.31	8606.45	559.629	418.879	1519.2	10194.6	-	1147.61	18225	6757.33	29.6288
	246-260	PEVVVLGSQEGAMHT	-	-	25+0	ND	ND	ND	ND	ND	ND	ND	ND	ND	ND	ND	ND	ND	ND
	251-265	LGSQEGAMHTALTGA	-	-	55+11	587.52	-	4332.2	17129.8	13153	2306.85	3653.84	3721.83	-	6606.66	6057.29	5588.12	7209.07	721.995
	261-275	ALTGATEIQNSGGTS	-	-	45+19	5522.34	6295.2	5017.3	13888	-	82.1313	2365.98	14112.5	-	4175.27	9903.25	17465.6	8574.31	3668.8
	281-295	LKCRLKMDKLELKGM	-	498+64	-	856.566	16.6578	2907.87	13229.9	9745.03	2164.27	4460.03	7014.16	3332.58	914.602	652.044	31.1427	281.439	2496
	296-310	SYAMCTNTFVLKKEV	102+10	24+4	-	ND	ND	ND	ND	ND	ND	ND	ND	ND	ND	ND	ND	ND	ND
	301-315	TNTFVLKKEVSETQH	-	-	313+44	2031.34	2307.36	26.6041	4876.03	2568.8	-	58.9398	-	774.685	-	4238.47	2829.03	2188.25	4890.39
	306-320	LKKEVSETQHGTILV	-	-	288+15	6546.42	5576.22	530.04	16397.8	-	1438.89	1862.59	13336.1	-	6839.64	-	12107.3	7861	12606.5
	316-330	GTILVKVEYKGEDAP	-		18+4	2457.67	3725.46	4513.09	-	8014.8	4770.58	2454.5	10214.3	152.601	10576.7	361.347	5288.21	6031.7	5261.25
	346-360	NGRLITANPVVTKKE	-	1043+61	-	4.49815	216.032	342.889	15275	6741.26	67.5901	287.907	333.003	10603.5	14.5174	331.724	18294	3003.57	149.864
	366-380	EAEPPFGESNIVIGI	68+12	55+12	-	1040.75	14884.7	7081.33	8931.54	3592.91	551.615	762.365	2779.84	-	182.551	762.601	3235.03	3806.21	12453.1
	376-390	IVIGIGDNALKINWY	-	-	53+8	476.256	150.224	4981.95	1087.13	10265	2980.83	84.6253	6032.36	-	29.0229	447.879	15.2899	1240.02	1252.33
	396-410	IGKMFEATARGARRM	-	-	91+34	4.89264	423.817	348.084	-	6951.27	295.978	105.986	39.9401	38.9015	1599.33	257.697	424.42	3611.71	26.8393
	466-480	LNSKNTSMSFSCIAI	33+6	31+2	-	ND	ND	ND	ND	ND	ND	ND	ND	ND	ND	ND	ND	ND	ND
	476-493	SCIAIGIITLYLGAVVQA	66+5	35+7	-	195.418	4552.21	5223.42	8202.85	11211.1	3061.54	1661.54	1728.34	19494.2	1324.78	2271.83	3828.78	6288.95	-
NS1	5-19	VINWKGKELKCGSGI	321+20	-	-	12726	14029.2	-	-	-	10240.8	14874.6	18083.1	13186.5	-	1116.03	6303.59	-	15759.7
	29-43	TEQYKFQADSPKRLA	-	279+30	394+10	43.4169	191.644	48.4236	2841.74	1510.32	1705.95	13591.9	1013.29	11243.7	28.699	8359.11	10.6072	14417.4	22.7707
	33-47	KFQADSPKRLATAIA	-	271+4	-	45.7627	1600.9	2415.11	-	-	9696.58	15577.6	1533.54	5248.36	318.461	-	22.3881	915.653	600.655
	69-83	KQIANELNYILWENN	380+5	-	-	53.5107	729.681	333.311	1238.28	574.686	4481.59	447.615	2413.85	19002	412.747	223.576	50.1806	607.741	2381.44
	85-99	KLTVVVGDIIGVLEQ	304+5	-	-	55.8299	532.996	87.6803	2663.77	1400.36	70.062	210.211	41.878	806.912	482.529	21.2182	1678.25	220.449	77.2061
	93-107	IIGVLEQGKRTLTPQ	-	-	61+12	234.336	3931.77	15362.3	-	-	483.466	295.727	1649.16	16640.1	-	1002.33	4354.29	3698.05	3065.6
	117-131	TWGKAKIVTAETQNS	-	-	451+24	1089.17	4163.13	28.0662	695.293	284.986	6690.67	56.2656	2632.5	18204.9	1234.89	3750.42	534.148	594.17	3926.39
	121-135	AKIVTAETQNSSFII	-	-	215+21	354.513	1011.17	10.869	1028.8	1102.95	2558.21	45.4919	2183.29	-	1105.5	2923.28	1234.54	382.05	9463.14
	129-143	QNSSFIIDGPNTPEC	-	-	23+5	2569.84	306.788	39.0968	324.903	254.055	8581.09	7660.71	3576.87	6255.5	1773.57	4389.33	13.6927	580.389	391.758
	133-147	FIIDGPNTPECPSAS	-	-	152+17	10677.3	10087.8	2064.29	1151.2	1278.18	6019.92	-	-	-	14022.2	5911.09	62.3164	-	6907.19
	169-183	LKLREVYTQLCDHRL	-	-	75+21	226.391	2357.27	473.762	457.133	276.758	135.844	2579.09	649.74	4802.74	9963.7	441.102	747.043	878.033	1305.13
	173-187	EVYTQLCDHRLMSAA	-	362+3	-	25.9049	786.96	502.37	1288.36	1448.86	1657.96	899.989	607.712	650.556	4597.61	1040.21	57.4866	6146.83	753.499
	181-195	HRLMSAAVKDERAVOH	-	119+14	-	518.068	9513.15	1228.75	115.809	569.319	13185.7	5857.63	1732.87	-	-	1427.54	1004.69	-	110.354
	193-207	AVHADMGYWIESQKN	-	16+3	-	1198.46	2590.24	3541.08	5805.47	3242.43	7974.51	12945.8	9887.21	13905.8	33.3939	6335.56	24.2847	179.511	10418.3
	209-223	SWKLEKASLIEVKTC	-	-	55+18	247.359	2543.29	338.173	2961.29	4411.03	376.23	4123.98	298.84	17294.9	3776.61	3497.16	353.404	5023.99	1181.71
	225-239	WPKSHTLWSNGVLES	-	129+3	-	3919.19	520.195	322.03	3924.79	4418.77	5694.04	4833.94	9388.07	12905.1	58.8846	4122.13	539.841	6535.44	-
	229-243	HTLWSNGVLESDMII	-	205+12	214+15	10734.9	170.282	177.89	-	7661.36	7631.74	3793.78	15450.2	-	1001.38	8964.39	733.223	8080.03	-
	233-247	SNGVLESDMIIPKSL	-	781+61	392+1	4296.29	72.6204	87.0105	5936.07	3622.86	-	2437.28	17283.1	-	1664.09	5086.34	159.213	3873.44	4070.78
	237-251	LESDMIIPKSLAGPI	-	264+3	11+5	1578.39	8099.12	11412.1	15727.8	-	5239.65	10550.6	4701.91	9612.12	4497.7	9584.38	2705.4	-	14755.9
	241-255	MIIPKSLAGPISQHN	-	-	33+4	50.7343	-	9212.4	-	9392.65	7898.85	7055.36	1309.17	6920.43	5626.77	1065.89	715.763	1087.14	3200.2
	261-275	HTQTAGPWHLGKLEL	-	337+0	-	4006.52	761.44	-	14575.4	18727.7	7943.26	14002.4	5830.99	7450.51	4111.98	5922.56	1328.66	666.169	14454.9
	269-283	HLGKLELDFNYCEGT	-	18+6	164+27	6339.41	18.087	56.0427	2517.02	87.004	10992	1120.03	16658.2	-	1911	4165.37	71.329	85.191	9469.31
	293-307	TRGPSLRTTTVSGKL	-	-	87+41	2596.28	156.384	654.545	3311.12	3011.75	83.2424	12293.4	17081.2	-	14521.9	11266.4	2279.3	793.486	2611.31
	297-311	SLRTTTVSGKLIHEW	-	550+26	-	228.363	2418.54	484.271	15547.9	15199.1	261.755	561.469	2311.47	-	2405.69	735.536	12411.7	5309.61	2107.5
	305-319	GKLIHEWCCRSCTLP	259+27	-	-	2599.73	840.725	1768.27	4391.58	3497.99	1205.29	7198.19	11405.6	4397.36	3192.72	226.896	1236.68	2042.53	6166.04
	313-327	CRSCTLPPLRYMGED	19+8	-	-	1982.57	598.138	7348.64	6706.43	7109.77	13742.5	5241.22	18307.7	654.662	16406.5	1871.21	222.529	502.518	2266.42
NS3	53-67	TRGAVLTYNGKRLEP	19+3	-	-	88.5278	433.55	5913.52	7189.23	2048.83	362.117	14748.4	885.111	278.7	86.2102	6.80938	3286.57	11488.3	329.49
	57-71	VLTYNGKRLEPNWAS	87+2	-	-	882.381	1741.01	4468.81	7441.6	10779.1	1904.88	-	4155.91	2312	249.954	196.413	5429.02	-	3759.8
	61-75	NGKRLEPNWASVKKD	27+5	59+14	66+30	236.498	1690.18	4587.07	-	-	2346.5	2065.14	9460.39	4747.16	84.4586	1496.89	1205.22	7029.02	143.002
	69-83	WASVKKDLISYGGGW	31+8	-	-	3077.44	4489.92	1353.27	7058.44	9787.9	2376.2	2067.05	5047.67	1352.49	1900.28	29.5342	1426.64	2053.3	2208.67
	73-87	KKDLISYGGGWRLSA	187+13	-	-	20.8096	11860.8	7102.35	15266.3	-	55.8933	12661.1	117.411	1569.69	4403.85	6.08257	5338.2	3472.12	70.6861
	77-91	ISYGGGWRLSAQWQK	18+8	-	-	138.592	-	227.185	2207.02	1431.93	132.647	3603.86	268.167	286.219	6608.61	52.1257	2023.74	707.669	318.061
	101-115	EPGKNPKNFQTMPGT	-	17+4	-	200.662	5439.88	1467.15	409.533	725.126	1478.69	18390.4	1858.03	-	2091.93	447.427	4116.75	-	1079.94
	105-119	NPKNFQTMPGTFQTT	36+17	-	94+19	49.0219	11615.5	5.35753	39.1806	96.1638	2790.69	175.059	406.621	86.4059	2392.66	268.372	2528.27	842.835	177.152
	109-123	FQTMPGTFQTTTGEI	-	12+0	87+8	148.188	16413.2	221.643	961.192	874.485	1014.57	557.112	1849.08	3862.2	7038.46	2182.04	4141.01	-	2749.45
	113-127	PGTFQTTTGEIGAIA	49+11	-	-	226.048	-	17.8648	2082.2	3926.88	158.055	7885.76	333.081	230.772	7563.34	3040.39	3069.82	1843.23	2094.86
	121-135	GEIGAIALDFKPGTS	-	515+8	-	3957.88	8.6354	7858.69	-	17534.5	2301.4	3611.99	9793.91	-	2703.71	14424.2	2213.32	40.0048	11936.9
	125-139	AIALDFKPGTSGSPI	-	504+11	-	3327.1	47.1923	3848.82	16293.5	13147.5	2121.66	-	2489.51	-	5443.56	15639.6	9218.25	381.904	4352.49
	137-151	SPIINREGKVVGLYG	-	349+3	-	842.96	126.884	4382.21	-	11228.4	12648.3	3211.4	7518.07	55.9745	3511.45	501.706	9583.54	175.606	1681.09
	177-191	PELEEEMFKKRNLTI	33+4	-	-	6348.55	1866.41	7064.8	-	-	-	-	14824.5	11865.2	13806.9	16958	10737.7	-	-
	181-195	EEMFKKRNLTIMDLH	48+0	-	-	-	15220.2	12602.3	7811.32	7493.96	6262.66	-	10072.1	335.657	9317.45	890.545	1257.89	67.7677	-
	185-199	KKRNLTIMDLHPGSG	-	-	39+13	316.55	869.52	171.458	2360.97	972.073	-	21.0242	6191.62	71.8103	3639.57	1836.37	1460.38	7.63897	549.646
	201-215	TRKYLPAIVREAIKR	-	107+0	228+6	10.3529	1232.16	22.5539	321.183	125.255	48.5663	7024.51	36.9093	20.2941	14603.4	3371.73	1467.95	190.029	28.196
	205-219	LPAIVREAIKRRLRT	-	230+31	-	170.206	64.7324	1665.92	3967.03	1805.83	2413.05	-	1527.7	106.315	2443.92	333.792	13955.4	455.416	17.9313
	209-223	VREAIKRRLRTLILA	-	49+3	-	4209.14	12788.3	4788.25	2542.15	1571.59	1859.84	12438.1	7310.39	146.906	3283.86	622.114	2613.4	5.06077	1637.62
	237-251	KGLPIRYQTTATKSE	-	-	151+11	110.082	1820.98	13.0629	310.119	150.163	2987.29	35.8304	928.038	807.355	2623.69	637.641	18957.4	5.54953	12.9145
	241-255	IRYQTTATKSEHTGR	-	-	84+21	1125.88	-	303.124	142.282	74.6959	524.633	5437.93	4911.85	2574.09	5911.39	14463.1	12826.8	62.0346	16.7308
	265-279	TFTMRLLSPVRVPNY	31+4	-	-	17.2251	10751.6	7045.11	1646.04	762.618	92.6746	326.921	150.935	847.64	9.83312	204.337	9432.23	372.329	409.701
	277-291	PNYNLIIMDEAHFTD	63+29	-	-	383.371	37.2707	142.048	1531.99	402.389	2697.15	396.335	2601.21	4614.82	68.2297	1323.47	4.42148	207.9	7126.34
	293-307	ASIAARGYISTRVGM	27+4	-	-	90.554	12076.6	569.07	1068.44	851.91	156.09	8125.66	473.047	668.745	359.807	43.7428	18861.1	2673.07	849.111
	297-311	ARGYISTRVGMGEAA	61+6	-	-	457.625	7290.99	16.3764	127.159	89.9786	77.2296	-	1908.64	35.299	2297.3	370.713	8651.19	7234.24	3450.2
	309-323	EAAAIFMTATPPGTA	-	-	354+40	26.9677	275.605	2.35986	349.785	32.1068	47.8312	30.7752	128.652	93.0393	2641.07	362.539	11748.3	9.15187	2522.83
	313-327	IFMTATPPGTADAFP	-	-	46+11	55.6032	14720.4	54.7444	3819.88	2250.54	650.261	39.7291	2011.07	1044.6	13495.5	3751.46	9440.88	158.377	13913.1
	345-359	WNSGNEWITDFAGKT	15+3	-	-	1762.28	2618.19	805.889	7204.32	5336.63	8127.57	323.732	10910.3	10086.2	6569.67	5323.91	31.7761	1053.46	-
	349-363	NEWITDFAGKTVWFV	92+21	-	-	1674.73	6890.07	1137.19	8118.15	16340.3	3299.47	2496.74	8481.44	-	-	607.909	221.119	5424.06	-
	353-367	TDFAGKTVWFVPSIK	30+0	-	-	1071.94	16612.8	4193.03	858.182	883.672	87.3641	1615.16	2148.1	238.344	-	2689.08	15741.4	-	1215.64
	357-371	GKTVWFVPSIKAGND	406+130	-	-	15.8942	435.511	40.6058	865.8	55.7584	29.4831	52.0174	100.031	37.5764	572.981	15.7424	711.245	758.566	273.284
	373-387	ANCLRKNGKKVIQLS	-	18+5	-	163.297	11425.9	2753.67	11278.6	5302.35	629.703	16124.1	3566.64	371.988	331.011	452.409	3428.33	1633.38	3544.47
	381-395	KKVIQLSRKTFDTEY	-	23+1	-	423.59	54.4377	3638.92	16265.5	3457.58	5389.49	1899.23	874.957	77.5608	2511.52	2173.85	398.94	874.787	5719.07
	389-403	KTFDTEYQKTKLNDW	-	13+4	-	2276.07	3178.51	11672.3	-	15151.8	1562.44	-	15553.1	676.182	16403.6	6118.16	4535.27	9911.2	2329.93
	393-407	TEYQKTKLNDWDFVV	-	-	-	7645.4	1659.94	10813	8122.89	7326.39	455.976	8797.36	11519.6	5942.99	17768.6	-	3694.64	-	15930
	405-419	FVVTTDISEMGANFK	-	-	482+27	1954.34	43.6463	16.5421	903.43	206.448	3628.7	164.773	11638.9	2961.47	1790.76	1364.07	1586.83	-	291.167
	409-423	TDISEMGANFKADRV	-	114+17	-	7719.58	469.568	1825.33	12130.8	4655.82	18987.6	5097.58	17963.1	-	4057.76	10807.4	168.473	-	50.3107
	413-427	EMGANFKADRVIDPR	-	99+5	-	-	260.992	40.0413	3112.03	1755.69	-	11162.9	-	7126.32	3229.64	9347.98	96.0664	-	1204.71
	417-431	NFKADRVIDPRRCLK	-	-	73+11	1743.53	656.106	405.026	18504.2	4121.88	7908.56	16124.5	13279.2	4262.29	4667.49	3082.65	631.54	-	4779.95
	429-443	CLKPVILTDGPERVI	-	286+29	-	742.088	4.89561	7316.46	5464.38	1764.99	3412.11	5365.87	7157.75	4932.11	3.23743	5911.03	5.71967	1208.89	13206.3
	433-447	VILTDGPERVILAGP	35+3	258+47	-	620.701	68.635	4182.92	5108.11	3979.9	18783	8714.65	3762.26	-	23.6552	1729.45	133.639	3506.14	8288.44
	465-479	NPQKENDQYIFTGQP	-	13+4	-	6753.01	15707.7	11829.9	9799.54	-	17027.8	9410.03	-	-	18075.9	-	10612.8	-	-
	605-619	PLALKEFKDFAAGRK	385+8	-	-	4349.71	4440.01	4729.02	2223.01	5546.55	3450.98	36.8308	9317.92	8887.23	19607.9	28.0967	3384.95	1362.72	19.5818
NS5	23-39	KEFDLYKKSGITEVDRT	60+11	-	-	1867.54	3689.5	527.975	7432.98	1521.37	128.037	223.675	1756.76	2478.49	56.4132	2537.46	5798.34	3433.43	10104.2
	29-45	KKSGITEVDRTEAKEGL	-	189+19	-	7218.26	79.5049	1391.75	7087.66	-	558.753	5706.99	-	288.912	1935.15	-	5376.43	-	-
	39-55	TEAKEGLKRGEITHHAV	12+5	-	-	11964.9	2653.27	3246.93	-	-	17534.3	3630.77	16311.8	8636.26	-	3157.5	748.709	563.28	-
	45-61	LKRGEITHHAVSRGSAK	692+13	-	-	3856.75	13240	3.95008	645.439	368.05	453.037	2468.85	376.146	82.4659	-	43.8069	7504.62	8.53302	449.381
	165-181	LKMVEPWLKNNQFCIKV	118+18	-	-	409.835	2940.46	356.288	14931.8	8478.45	46.1887	248.228	848.782	207.944	276.23	54.3613	1148.04	451.238	19.9423
	175-191	NQFCIKVLNPYMPTVIE	25+5	-	-	2440.19	2082.2	366.883	2586.75	734.385	6847.51	16125.3	5874.79	6169.46	8228.85	274.18	1343.03	6636.91	722.081
	193-209	LERLQRKHGGMLVRNPL	46+5	-	-	87.4857	7455.68	6376.2	-	-	144.475	-	1129.72	110.085	15.0956	199.274	11965.7	382.757	1202.11
	221-237	SNGTGNIVSSVNMVSRL	-	-	50+21	3.97186	14.9814	1.05	84.2595	24.9962	20.6892	5.83237	44.8684	30.9201	65.3745	19.9173	6296.22	60.4141	511.187
	227-243	IVSSVNMVSRLLLNRFT	-	-	128+16	ND	ND	ND	ND	ND	ND	ND	ND	ND	ND	ND	ND	ND	ND
	233-248	MVSRLLLNRFTMTHRR	-	-	17+5	108.244	327.286	56.9545	1067.52	699.069	96.9026	158.891	568.713	15.915	33.9554	306.604	2240.9	617.416	413.104
	268-284	PETPNMDVIGERIKRIK	-	-	16+5	355.82	36.635	301.952	3983.94	3700.63	1001.39	211.384	8240.86	452.165	338.229	1819.75	1393.27	869.262	2826.51
	284-300	KEEHSSTWHYDDENPYK	-	126+14	-	2099.18	9.34412	305.73	18162.6	8691.1	2488.31	1545.29	8138.75	1401.99	2026.69	5900	17.0943	14135.5	-
	290-306	TWHYDDENPYKTWAYHG	345+41	-	-	299.25	27.3824	346.884	16239.1	-	2698.94	1394.13	2993.02	3899.76	2899.47	4910.12	13.759	15619.3	-
	295-311	DENPYKTWAYHGSYEVK	126+10	-	-	181.682	666.128	566.312	403.564	134.919	5.49299	1202.72	108.077	2726.11	3188.17	56.6496	979.557	-	5291.78
	301-316	TWAYHGSYEVKATGSA	161+20	-	19+0	52.6222	1284.06	120.676	847.82	3142.06	7.31132	1183.3	224.694	133.343	3610.21	35.5629	535.866	-	1825.99
	306-322	GSYEVKATGSASSMING	-	-	83+16	148.702	2955.18	6.4972	1469.96	959.8	14.8072	70.2248	251.723	119.628	292.544	646.042	2287.53	5548.25	344.469
	318-334	SMINGVVKLLTKPWDVV	180+15	-	-	ND	ND	ND	ND	ND	ND	ND	ND	ND	ND	ND	ND	ND	ND
	324-340	VKLLTKPWDVVPMVTQM	-	-	161+0	ND	ND	ND	ND	ND	ND	ND	ND	ND	ND	ND	ND	ND	ND
	330-346	PWDVVPMVTQMAMTDTT	-	-	376+94	4.41506	581.271	1.76	2758.32	7.55913	2463.78	4.00751	173.25	124.885	845.149	36.8412	-	98.0297	1039.8
	336-352	MVTQMAMTDTTPFGQQR	-	-	28+0	103.126	106.838	10.9104	365.35	361.349	80.9707	120.925	284.121	3135.06	383.304	2201.93	294.319	747.247	10447
	382-398	RTLGRNKRPRLCTREEF	-	-	-
	447-463	GSCVYNMMGKREKKLGE	-	-	16+5	290.159	1258.45	441.016	341.666	1365.91	2871.97	411.692	2614.11	12.2975	5448.77	1246.98	1754.83	8469.74	24.952
	477-493	WLGARYLEFEALGFLNE	-	-	61+16	11.7177	2417.44	67.0952	123.874	54.4386	26.2452	2282.11	78.6869	709.685	9753.88	338.186	25.8854	274.183	56.1995
	489-505	GFLNEDHWFSRENSYSG	-	-	80+10	231.18	117.532	27.3387	250.431	235.9	4319.22	6256.97	2996.49	1954.83	-	2894.14	387.293	13894.5	935.843
	495-511	HWFSRENSYSGVEGEGL	-	-	94+10	121.008	5780.94	14.9013	1052.54	1747.56	190.247	5403.44	447.9	11098.1	-	5559.13	1158.82	-	723.182
	501-517	NSYSGVEGEGLHKLGYI	-	-	50+10	6.97501	4422.26	73.5519	4375.48	2398.73	17.5182	836.476	351.446	8180.75	4993.63	3053.19	2965.06	-	1117.33
	511-527	LHKLGYILRDISKIPGG	-	-	24+5	200.645	101.284	36.9796	2265.73	1326.66	704.517	244.268	3876.32	16.5518	142.319	682.108	44.3622	56.7355	611.162
	523-539	KIPGGAMYADDTAGWDT	-	-	44+15	733.36	9.28546	7.2519	3128.56	3173.12	6561.87	1156.33	13234.9	170.195	1425.53	15099.3	44.8456	444.803	4121.68
	558-574	PEHRQLANAIFKLTYQN	488+30	-	-	489.403	586.451	2817.22	2645.64	666.58	133.999	538.909	1929.78	172.759	1400	401.323	1080.81	507.091	391.404
	564-580	ANAIFKLTYQNKVVKVQ	849+8	-	-	18.8352	221.871	390.472	4807.36	1677.41	24.825	2602.82	100.318	344.39	11.2996	28.0402	576.287	750.568	304.968
	570-586	LTYQNKVVKVQRPTPKG	200+23	-	-	112.74	2556.55	215.413	1235.44	704.768	406.438	1241.1	1342.13	65.4858	12.8191	171.299	4569.39	12.74	27.762
	576-592	VVKVQRPTPKGTVMDII	100+30	-	-	1327.91	5254.87	3783.19	9187.95	-	4539.29	1172.69	13025.6	1208.58	297.198	1506.16	2912.14	108.372	84.3632
	582-598	PTPKGTVMDIISRKDQR	27+2	-	-	312.138	1167.93	160.186	9766.81	806.952	-	1839.48	5862.93	105.709	1642.72	4678.73	7217.93	1542.1	997.514
	588-604	VMDIISRKDQRGSGQVG	-	87+7	-	13350.6	651.237	5714.6	-	-	17102.8	5748.36	-	124.352	4532.46	2384.41	4254.73	6241.86	17051.5
	630-646	KADLENPHPLEKKITQW	189+39	-	-	-	2995.94	-	-	-	-	-	-	2588.09	-	1072.92	13661.5	-	15522
	636-652	PHPLEKKITQWLETKGV	227+15	-	-	1440.45	8476.43	-	17017.4	11340	352.063	4754.64	9881.48	1071.48	-	453.478	-	3830.92	-
	642-658	KITQWLETKGVERLKRM	259+28	-	-	166.254	774.995	6304.86	-	-	23.5953	1503.42	2432.48	664.969	-	59.3867	12233.3	15290.1	5.07416
	652-668	VERLKRMAISGDDCVVK	-	255+22	-	494.052	334.923	351.21	215.64	39.7475	645.518	1409.27	1270.64	575.132	843.665	557.997	234.643	618.448	266.414
	658-674	MAISGDDCVVKPIDDRF	-	293+11	-	6904.89	2682.03	8602.08	6334.83	2273.37	2768.99	453.299	12157.6	7316.6	-	6693.97	1929.59	19439.9	1537.79
	664-680	DCVVKPIDDRFANALLA	162+28	-	-	873.98	6867.92	312.055	5007.64	1293.43	3942.75	32.5521	3600.08	5082.7	487.229	324.665	4087.07	1548.19	-
	670-686	IDDRFANALLALNDMGK	25+2	-	-	429.806	8493.17	551.251	514.331	86.1299	2222.53	45.5035	1988.67	2601.3	2084.62	530.818	7500.37	971.399	477.799
	702-718	DWQQVPFCSHHFHELIM	32+8	27+6	-	771.297	3169.97	6066.62	1753.63	1931.87	43.1183	661.799	1398.48	1151.73	4016.69	1290.72	4736.67	1147	3221.17
	714-729	HELIMKDGRKLVVPCR	287+11	319+27	-	15.13	36.7815	6946.81	14112.4	-	2851.42	2286.68	689.858	671.123	10.613	66.3211	530.215	4017.11	244.911
	719-735	KDGRKLVVPCRPQDELI	16+5	102+5	-	213.989	44.0858	-	189.865	22.4529	5561.04	9361.34	5509.31	1031.13	229.319	1948.85	5681.14	17754.6	3443.21
	747-763	SLRETACLGKAYAQMWT	81+5	-	109+21	53.674	5735.88	151.04	111.119	38.6141	2982.41	550.819	392.907	79.8733	545.814	167.399	8309.81	4660.14	492.792
	765-779	MYFHRRDLRLASNAI	75+16	-	531+10	40.8454	1280.52	4.70666	34.1713	17.7037	17.7015	7.84609	61.1963	16.5497	4.92432	118.307	126.845	82.3335	726.411
	769-785	RRDLRLASNAICSAVPV	740+18	211+30	620+21	27.9482	409.165	3.60992	92.5911	15.8993	120.906	27.5758	61.2122	78.7139	4.50103	20.7061	568.193	212.495	112.626
	780-795	CSAVPVHWVPTSRTTW	517+2	-	-	20.4161	9910.65	71.6923	260.352	32.4495	78.6943	54.1244	233.265	681.363	1133.54	270.629	2338.47	168.475	1953.42
	838-854	YLGKREDQWCGSLIGLT	11+5	-	-	310.82	-	3554.44	2092.89	1473.47	2775	572.787	680.242	10465.9	12022.9	2898.42	79.1935	1594.55	15491.5
	866-882	AIQQVRSLIGNEEFLDY	65+14	-	35+0	4.3358	178.091	12.1014	280.915	28.5595	28.5353	7.13644	66.1323	421.441	543.13	148.196	8090.74	2021.71	968.106
		ND- Non determined
